# Supplementary material for: Downregulation of Dystrophin Expression Occurs across Diverse Tumors, Correlates with the Age of Onset, Staging and Reduced Survival of Patients
Source: Cancers (Basel). 2023 Feb 21;15(5):1378. doi: 10.3390/cancers15051378 (PMC10000051; doi:10.3390/cancers15051378)
Supplement: Supplementary file 1 [file cancers-15-01378-s001.zip]

Archive with 3 entries (2 files):
- cancers-2144737-supplementary(1)/
- cancers-2144737-supplementary(1)/Supplementary File S1.pdf
- cancers-2144737-supplementary(1)/Supplementary File S2.xlsx
